# Supplementary material for: The impact of environmental regulation on green investment efficiency of thermal power enterprises in China-based on a three-stage exogenous variable model
Source: Sci Rep. 2024 Apr 10;14:8400. doi: 10.1038/s41598-024-58396-x (PMC11006837; doi:10.1038/s41598-024-58396-x)
Supplement: Supplementary file 1 — Supplementary Information. [file 41598_2024_58396_MOESM1_ESM.xlsx]

## Sheet: 整合
DMU	Year	Input S1 Number of employees（person）	Input S1 Thermal power installed capacity（10MW）	Output S1 Operating revenue（a hundred million yuan）	Input S2 Green investment（ten thousand yuan）	Input S2 Proportion of installed renewable energy capacity(Min-Max normalization)(%)	Input S2 Social donation（ten thousand yuan）	Output S2 ESG index	Input S3 Operating costs（100 million yuan）	Output S3 Enterprise market value（100 million yuan）	Output S3 Market share(Min-Max normalization)(%)	link 1 R&D expenses（ten thousand yuan）	link 2 Media attention（times）	Carry-over Fixed assets （亿元）	Exogenous environmental regulation（100 million yuan）
AHWC	2018	3539	667	134.16	2217.57	0.0327345	32.69	73.32	126.1	85.76	0.0692312	11241	20	171.71	404.92
HNPC	2018	57970	7828	1699	460206	0.249096	1945.98	81.34	1507	1015.91	1	4621.93	575	2463	25909.8
ZEPC	2018	10465	2773.8	566.34	5382.39	0.00801761	1661.93	72.83	512.61	643.31	0.288024	12441.3	78	527.97	1919
HDPC	2018	28058	4024	893.14	106332	0.182808	840.95	74.93	782.81	440.19	0.48726	283.2	392	1440	13595.3
JEIC	2018	4443	832	139.76	14032.6	0.0001	54.6	72.31	117.21	89.94	0.0951398	325.17	865	175.65	4921.41
TECL	2018	5129	128	60.27	6376.19	0.00010656	922.2	79.67	51.68	37.03	0.0118706	195.87	54	47.25	114.62
BNEC	2018	1390	147	38.34	1350	0.0431326	2235	79.67	26.23	146.44	0.00133939	40.18	149	72.71	535.68
DTPC	2018	96095	9445.26	933.9	81659.6	0.159714	1537.3	75.34	787.56	487.92	0.626367	13220.1	291	1851.83	6311.9
WTEC	2018	8432	806	223.27	0.01	0.00537745	1361.58	73.53	164.04	166.51	0.0773011	14500	640	268.94	6177.25
TFEC	2018	3777	299	49.56	0.01	0.0786715	0.35	74.85	38.7	41.11	0.0324055	5.21	49	145.44	219.45
SNCL	2018	2555	952.04	362.21	67331.1	0.0910842	0.01	72.75	334.24	222.14	0.084153	2536.15	163	257.24	3362.61
JKPC	2018	8457	902	112.3	32478.7	0.134908	563.5	62.97	106.07	76	0.0747025	23.21	149	280.45	1189.52
SNPC	2018	520	126	18.85	8851.93	0.000108251	1	67.11	17.52	22.4	0.00942784	467.65	150	14.06	40.85
HEHL	2018	1231	108	31.19	6423.89	0.000126291	320.03	75.62	25.51	34.67	0.0121286	194.81	37	29.02	152.1
SEGC	2018	6649	491.4	185.27	148533	0.509755	665.55	77.99	137.23	208.14	0.0834046	15520.6	135	346.35	1524.6
JNPC	2018	4499	1456.7	145.03	65925.2	0.0001	130.35	78.8	128.57	197.68	0.114006	124.03	43	344.01	2639.55
GPDC	2018	25586	3491.2	1079	291318	0.502997	5112.22	78.49	908.7	503.05	0.495086	663.06	218	2677	8988.51
CEPC	2018	3224	359	65.63	19716.1	0.0385113	19	68.91	59.09	38.9	0.0392482	179.71	128	65.53	863.82
SEPC	2018	6296	847.94	227.79	1.02836e+06	0.446829	0.01	78.11	179.4	211.99	0.112174	1945.46	589	590.7	1895.37
GDGI	2018	4334	464.05	259.82	53001	0.0635077	569.79	87.31	233.74	154.3	0.0387717	29250.2	18	154.98	406.39
GEPC	2018	6735	1710	274.09	105134	0.0425064	293.5	80.29	242.47	225.22	0.174109	504.38	73	411.46	1557.67
NMHD	2018	7366	1008	137.43	43752.9	0.114767	10.5	70.85	107.98	134.16	0.123108	1675	80	261.01	1564.31
JGCL	2018	3921	1046	210.05	909.94	0.0001	10.7	68.91	178.82	289.02	0.119208	170	52	238.42	3515.9
JXGN	2018	616	140	25.68	505.03	0.090938	165.31	57	22.66	42.73	0.0168237	920	81	32.23	99.02
DHEP	2018	5944	524	95.9	29939.3	0.102892	169	72.92	89.13	46.49	0.0550485	455	102	109.79	691.74
YNHC	2018	2956	634	80.82	12694.8	0.0839924	4.46	71.24	83.47	35.09	0.0486359	256	57	121.86	2593.98
SJEC	2018	3419	520	71.38	36118.9	0.0282072	19.72	74.84	72.16	28.42	0.052887	168	39	161.56	441.08
HDEC	2018	10991	670	98.07	50467.1	0.0001	0.01	69.38	96.37	43.84	0.0584443	1069	194	177.43	691.54
DLPC	2018	807	15	7.31	1693.78	0.0001	0.01	67.25	6.43	15.42	0.000535199	130	49	7.49	120.32
JEPC	2018	3347	352	73.01	136120	0.635672	17.94	61.02	72.34	52.58	0.0369239	50	152	295.91	0.01
AHWC	2019	3498	821.63	160.92	12894.6	0.188035	44.18	73.44	146.96	105.18	0.079757	252.34	30	162.07	604.64
HNPC	2019	58263	7782	1736	1.31206e+06	0.257055	4739.32	80.77	1483	779.57	0.872238	6502.17	372	2415	25657.8
ZEPC	2019	10405	2790	543.71	9178.12	0.00797133	868.02	74.83	475.71	538.59	0.252685	18315.8	49	478.92	2574.95
HDPC	2019	27834	4253	936.54	131611	0.180987	48218.1	69.89	804.82	344.48	0.463035	257.85	321	1539	13931.3
JEIC	2019	4540	867	139.64	18501.7	0.0001	52.5	67.88	114.45	87.61	0.0852907	350.6	782	187.57	4718.14
TECL	2019	4799	128	66.15	32927.6	0.0001	1088.39	79.24	57.05	40.36	0.0118355	145.72	28	48.55	113.26
BNEC	2019	1370	347	56.27	1983.57	0.0186115	2670	78.48	39	122.94	0.0269735	50.4	158	98.74	345.65
DTPC	2019	95748	9732.14	954.53	113709	0.162331	2234.9	72.67	791.62	385.26	0.571168	2964.6	300	1794	9215.4
WTEC	2019	8651	806	211.87	0.01	0.00537745	1227.98	72.15	149.25	177.69	0.0681659	16800	288	266.24	7091.28
TFEC	2019	2535	299	50.37	14.27	0.113359	5.65	72.2	42.84	41.68	0.0275359	6.47	53	147.54	402.77
SNCL	2019	2645	1047.56	388.41	54208.7	0.116976	769.93	72.8	355.85	285.39	0.0793411	1674.33	141	291.75	3201.64
JKPC	2019	8157	861.74	120.25	142091	0.170381	772.38	66.78	99.88	74.77	0.07749	18.69	99	274.68	1494.82
SNPC	2019	516	126	12.23	3000.67	0.000108251	1	69.56	10.62	53.09	0.006972	547.71	135	13.82	18.66
HEHL	2019	1185	108	32.29	7751.46	0.213136	185.74	76.67	25.17	47.07	0.0125014	3041.21	90	29.93	159.68
SEGC	2019	6935	458.4	208.17	231907	0.584873	963.15	81.05	143.47	246.19	0.0819097	18605.5	126	357.41	7399.34
JNPC	2019	5736	1652	184.49	60999.5	0.0001	88	81.55	153.35	210.5	0.149098	4394.13	100	418.57	3877.33
GPDC	2019	36162	6873.7	1166	129026	0.315006	10073.4	69.28	961.88	459.82	0.788956	31964.3	202	2731	3205.09
CEPC	2019	3109	359	73.66	9814.98	0.0599739	30	71.26	61.77	51.54	0.0401462	193.11	190	65.29	591.26
SEPC	2019	6329	852.8	236.9	469665	0.497161	2372.7	78.48	178.51	210.68	0.104366	15491.2	624	621.42	2119.85
GDGI	2019	5148	394.88	295.34	94989.7	0.244996	499.72	85.47	266.66	178.29	0.034996	44966.1	47	163.58	363.81
GEPC	2019	6688	1715	293.6	243203	0.0438036	64.31	80.64	244.81	199.69	0.161728	970.36	75	385.3	1304.52
NMHD	2019	6834	1054	144.77	163004	0.115607	119.39	70.85	117.29	159.73	0.118775	1110	112	285.8	2645.13
JGCL	2019	4692	1180	199.15	867617	0.0001	214.5	74.47	175.14	291.29	0.109378	318	29	257.24	4141.36
JXGN	2019	746	140	26.7	483.38	0.090938	46.91	67.62	21.99	47.52	0.0156927	971	82	29.88	97.05
DHEP	2019	5891	524	89.93	65145.5	0.130746	221.8	73.71	80.93	45.6	0.0481774	1726	87	105.54	749.32
YNHC	2019	2834	599	80.95	18986.9	0.0785477	5.58	72.03	72.91	40.96	0.04763	276	47	112.42	2263.45
SJEC	2019	3248	520	74.01	62122.6	0.0401751	145.67	75.62	67.96	27.39	0.04788	158	45	153.76	660.09
HDEC	2019	10665	670	108.28	938.83	0.0001	0.01	71.33	101.99	30.78	0.0576459	1117	81	167.61	490.04
DLPC	2019	805	15	7.67	1460.9	0.0001	0.01	67.99	6.19	18.69	0.000591432	120	29	12.88	52.39
JEPC	2019	2788	330	85.52	177236	0.692365	35.6	70.12	65.91	67.39	0.040144	97.51	93	299.57	263.85
AHWC	2020	3446	819.68	167.52	1000.33	0.190827	382.96	72.98	152.84	94.75	0.0737719	8731.5	17	150.9	459.8
HNPC	2020	57874	9207.8	1694	1.83651e+06	0.271594	5566.28	79.2	1399	604.65	0.859341	66759.2	564	2437	22914.1
ZEPC	2020	9664	2800	516.84	6206.5	0.0081356	1376.69	73.5	441.47	493.71	0.241523	28576.6	50	468.33	2568.7
HDPC	2020	27409	4316	930.1	398304	0.212132	861.2	76.08	774.94	305.14	0.440721	276.6	314	1616	11644.9
JEIC	2020	4506	922	153.7	9993.87	0.0196846	103.29	72.44	121.71	100.51	0.0890334	39.5	535	192.01	2367.8
TECL	2020	4702	128	69.42	405.82	0.00010656	592.29	77.13	61.04	41.96	0.0120725	138.41	28	48.44	157.22
BNEC	2020	1312	347	71.6	3046	0.0186115	5610	80.18	41.53	158.84	0.0278129	50.12	132	91.4	296.29
DTPC	2020	95582	10348.5	956.14	460428	0.177213	2348.9	71.65	779.56	347.7	0.579721	1026.3	331	1867	9687.8
WTEC	2020	8745	806	221.44	0.01	0.00537745	1112.41	71.23	167.95	297.72	0.0706988	12300	344	258.41	3412.23
TFEC	2020	2397	299	48.96	0.01	0.113359	0.94	71.34	37.93	58.38	0.0318693	3.35	82	152.51	604.23
SNCL	2020	2617	1047.56	197.09	230393	0.231784	48.61	78.85	158.67	256.41	0.0832489	1658.3	208	314.19	2443.96
JKPC	2020	8048	679.6	118.64	105572	0.283247	940.78	71.32	94.19	122.77	0.080446	10.69	185	288.66	1134.75
SNPC	2020	403	90	9.85	1077.49	0.000151546	1	69.16	7.95	45.98	0.00402996	849.09	50	9.26	11.25
HEHL	2020	1241	108	34.62	19248.4	0.431668	342.28	76.64	25.1	65.77	0.0108318	2019.35	49	26.03	152.99
SEGC	2020	7384	463.4	204.55	693595	0.74984	1340.7	80.59	145.58	289.73	0.0822274	24626.6	166	352.85	8102.31
JNPC	2020	5692	1908.6	200.97	5917.25	0.0001	534.29	82.83	165.61	203.75	0.156934	5687.8	75	457.38	5070.73
GPDC	2020	32913	6707.7	1443	180703	0.324227	2044.28	77.9	1155	442.13	0.802617	37383.7	216	2892	3867.01
CEPC	2020	5374	631	100.73	11942.6	0.0448655	610.78	73.32	87.14	44.55	0.0575676	1329.78	153	150.88	462.04
SEPC	2020	6450	852.51	242.18	1.48952e+06	0.554364	2827.78	81.02	176.33	186.34	0.104057	14811.9	626	655.31	2107.37
GDGI	2020	5254	403.45	316.45	104410	0.263512	770.83	87.67	286.39	177.75	0.0349297	48753.9	36	175.27	339.96
GEPC	2020	6794	1715	336.03	669988	0.0565694	70.75	73.56	266.45	188.39	0.156462	32500	79	544.08	1356.61
NMHD	2020	6631	1140	153.61	83310	0.107574	23.5	71.45	131.24	149.28	0.122325	1840	45	264.3	3155
JGCL	2020	4692	1378	206.16	66579.4	0.0001	181.5	76.95	175.83	289.78	0.116837	190	62	309.67	4178.05
JXGN	2020	753	140	26.77	5996.43	0.15033	163.07	71.66	21.21	69.27	0.015367	2877	100	27.78	102.44
DHEP	2020	5752	524	82.56	13147.2	0.141296	302.2	74.14	73.91	55.21	0.0437554	1865	96	85.8	797.75
YNHC	2020	2409	634	102.79	190760	0.075217	11.14	72.1	87.14	110.8	0.0444833	286	212	169.07	2067.38
SJEC	2020	3207	520	72.87	119308	0.11501	63.49	64.36	64.19	41.24	0.0447493	148	89	163.99	644.5
HDEC	2020	9682	649	106.71	35.57	0.0001	0.01	73.62	108.07	40.81	0.05472	1051	96	155.87	495.52
DLPC	2020	766	15	6.74	777.25	0.0001	0.01	64.32	5.38	15.98	0.000343873	100.22	18	12.59	44.2
JEPC	2020	4653	330	100.6	519289	0.871011	24.8	70.14	77.7	91.65	0.0441811	1893	208	349.46	291.25
AHWC	2021	3585	821.8	210.32	1624.71	0.330897	42.98	73.29	219.98	126.04	0.0706589	48200	10	146.28	506.42
HNPC	2021	57513	8061	2051	2.04588e+06	0.338209	3770.69	80.15	2055	1265.9	0.889409	132473	649	2663	24395.5
ZEPC	2021	9423	2887.5	710.76	3509.02	0.00807725	860.52	72.05	725.55	549.47	0.28549	38868.8	70	463.71	2864.23
HDPC	2021	25266	4236	1046	10507.9	0.073302	492.1	77.62	1111	483.9	0.452498	276.1	314	1230	12554.3
JEIC	2021	4997	962	150.41	4006	0.0188774	0.01	70.9	157.61	91.19	0.0753756	25227	290	189.15	2419.13
TECL	2021	4630	128	78.31	2729.34	0.00010656	700.95	70.97	72.76	46.78	0.0104136	197.57	49	46.42	132.81
BNEC	2021	1253	347	94.11	1648.38	0.0186115	2030	80.55	78.81	128.81	0.0353243	57.68	86	84.11	451.19
DTPC	2021	93874	9994.69	1036	64531.9	0.190194	946.5	74.83	1044	489.56	0.530573	3222	422	1886	12468.4
WTEC	2021	8620	893.85	271.8	0.01	0.00485082	2656.71	69.87	210.34	404.36	0.0603012	12000	120	268.92	2834
TFEC	2021	3274	299	70.65	0.01	0.113359	3.83	71.79	61.47	73.69	0.0358789	5.42	94	152.56	524.49
SNCL	2021	2635	1047.6	258.04	242799	0.334902	181.94	76.06	230.32	362.02	0.093832	2007.03	197	347.04	1489.17
JKPC	2021	8157	880	152.75	24052.1	0.253428	1035.6	70.7	128.6	115.69	0.0827776	2064.09	62	335.64	1107.03
SNPC	2021	392	90	7.57	4239.3	0.000151546	1	71.48	8.5	32.78	0.00422579	2093.37	53	6.43	45.95
HEHL	2021	1230	108	39.28	66316.6	0.536432	310.33	76.57	37.26	63.99	0.0114313	6844.4	85	33.27	170.15
SEGC	2021	12808	663.4	323.03	354149	0.65378	498.49	83.32	258.7	385.35	0.103664	24477.1	289	577.87	9509.99
JNPC	2021	5650	1946.2	222.4	7956.78	0.0001	351.48	70.28	240.18	224.57	0.139873	5553.76	160	462.04	5488.42
GPDC	2021	42374	7739.96	1684	2.28865e+06	0.306259	14813.1	75.11	1561	565.39	0.902551	49652.3	324	2666	6226.1
CEPC	2021	5293	629	121.64	36421.5	0.153864	147.76	72.42	120.02	186.89	0.0611593	1142.34	255	142.49	806.23
SEPC	2021	6524	852.82	308.36	1.32148e+06	0.645407	0.01	79.09	260.82	335.52	0.115752	18636.3	458	821.54	2034.27
GDGI	2021	5486	403.45	378.98	66749	0.420829	164.13	85.97	363.69	286.36	0.0414771	52126.9	46	204.08	415.4
GEPC	2021	8741	2055	444.58	765092	0.1323	113.8	81.18	468.28	290.5	0.23275	58500	179	570.47	2125.12
NMHD	2021	6200	1140	190.01	0.01	0.107086	23.66	70.65	170.44	257.16	0.110829	710	97	269.71	3163.3
JGCL	2021	4754	1444	280.73	64346.2	0.0001	97	78.75	294.97	264.47	0.133529	338	37	311.67	4687.14
JXGN	2021	796	140	27	22721.3	0.154175	16.91	72.46	27.57	57.86	0.0134549	4954	67	27.72	98.55
DHEP	2021	5694	524	96.07	143881	0.151666	130	75.08	107.87	104.2	0.0446468	1973	256	82.65	504.7
YNHC	2021	3357	766	119.41	97627.9	0.0688207	303.32	71.64	133.01	96.79	0.0495465	296	156	196.7	1838.89
SJEC	2021	3103	520	65.74	27507.9	0.11501	1	72.57	77.06	50.22	0.0349643	100	120	159.03	729.76
HDEC	2021	8716	649	189.2	4232.64	0.0001	10	69.07	141.12	53.47	0.044892	1285	111	172.72	527.5
DLPC	2021	749	15	6.6	1368.67	0.0001	0.01	64.2	6.49	16.67	7.91945e-05	42.56	43	13.77	51.2
JEPC	2021	4567	330	132.54	276801	0.933133	16.6	75.03	103.75	253.63	0.046834	5712	292	442.6	266.71
AHWC	2022	3647	886.6	242.76	40873.4	0.449256	67.55	67.672	240.58	101.56	0.0770078	20800	28	191.98	696.23
HNPC	2022	57069	9406	2467	1.62682e+06	0.355612	3639.96	76.947	2392	991.86	0.84835	160800	889	2893	25935.4
ZEPC	2022	9369	2887.44	801.95	26727.7	0.00932273	1653.85	71.638	833.64	467.96	0.285499	26100	127	420.51	3017.88
HDPC	2022	24873	4370	1071	8161.8	0.0728127	721.92	79.718	1066	528.92	0.415237	245.85	479	1257	13048.1
JEIC	2022	5239	962	183.06	6742.67	0.0425842	0.01	69.63	163.93	94.06	0.071929	57000	435	182.17	2257.06
TECL	2022	4490	128	111.18	0.01	0.00010656	672.9	67.491	98.29	73.61	0.0106939	120.08	66	45.36	168.99
BNEC	2022	1258	347	94.15	471.85	0.0186115	35	70.403	89.04	141.43	0.0343396	26.32	169	77.56	393.69
DTPC	2022	92832	10142.5	1168	449635	0.199848	1836.9	76.529	1085	415.17	0.492335	118.3	464	1914	10245.5
WTEC	2022	8781	893.85	355.56	0.01	0.00485082	713.36	68.947	279.07	339.93	0.0669744	14900	194	296.89	3052.47
TFEC	2022	3032	299	81.43	1317.12	0.113359	2.82	69.847	73.93	59.64	0.0356248	109.91	93	148.03	627.35
SNCL	2022	2659	1182.6	281.93	0.01	0.356167	37	72.426	248.2	269.53	0.100627	1833.84	303	398.77	1907.96
JKPC	2022	7874	880	202.2	23268.2	0.255623	1325.6	63.659	187.73	104.31	0.0858971	917.22	50	338.48	1210.36
SNPC	2022	382	90	6.94	0.01	0.000151546	1	71.16	8.05	33.28	0.00382931	2564.75	105	5.91	3.26
HEHL	2022	1144	108	39.32	123451	0.536432	355.49	72.108	39.87	50.81	0.0107936	14100	93	38.92	132.57
SEGC	2022	13392	663.4	375.25	70911.6	0.679646	650.69	69.688	310.14	302.57	0.112202	18100	357	592.65	2280.37
JNPC	2022	5376	2032.3	304.85	98191.2	0.016576	1124.32	73.069	275.89	217.44	0.148886	344.87	96	476.83	5943.94
GPDC	2022	39250	7183.5	1927	791621	0.357837	13383.4	68.668	1667	761.58	0.871411	60200	302	2598	22600.4
CEPC	2022	5125	629	146.62	220820	0.188808	84	71.213	139.53	127.29	0.0615456	1624.88	172	149.84	432.55
SEPC	2022	6754	984.8	391.61	214716	0.619431	1402.54	74.559	316.46	281.96	0.119422	197000	672	939.61	2827.51
GDGI	2022	6031	403.45	478.5	172177	0.504777	383.89	75.842	442.55	196.7	0.0373466	57500	115	228.81	434.66
GEPC	2022	8837	2055	526.61	1.67873e+06	0.161212	34.58	72.941	528.52	262.06	0.214131	122900	187	622.74	2078.92
NMHD	2022	5997	1140	230.66	9479.79	0.153564	272.6	70.68	190.08	227.79	0.114422	1438	153	244	3400.12
JGCL	2022	4785	1444	315.57	115834	0.0001	77	71.18	315.25	225.17	0.124572	209	49	302.62	4828.24
JXGN	2022	841	340	41.43	7752.57	0.0783174	177.33	69.167	38.82	95.32	0.0181869	6861	356	76.78	124.57
DHEP	2022	4901	524	97.02	119037	0.2296	135	67.614	97.33	85.1	0.0366899	3257	109	97.71	355.92
YNHC	2022	3707	766	130.98	59068.1	0.088242	3.71	69.023	144.32	80.26	0.0497717	306	140	192.02	2051
SJEC	2022	3066	520	71.29	20714.9	0.114724	0.01	67.58	79.61	42.56	0.0307211	90	162	148.73	2274.63
HDEC	2022	7975	641	188.77	6208.46	0.0001	0.01	67.353	150.4	173.13	0.0433964	1258	89	175.67	387.45
DLPC	2022	714	10	8.07	783.97	0.0001	0.01	67.102	8.46	20.55	0.0001	30	121	19.2	47.39
JEPC	2022	4512	330	149.55	251052	1	130.18	70.659	113.78	169.92	0.0516365	6208	249	501.06	405.79
